# Supplementary material for: Cyclin-dependent kinase control of motile ciliogenesis
Source: eLife. 2018 Aug 28;7:e36375. doi: 10.7554/eLife.36375 (PMC6145839; doi:10.7554/eLife.36375)
Supplement: Figure 7—source data 1. [file elife-36375-fig7-data1.xlsx]

## Sheet: Sheet1
MCCs in Ccna1+/+ mice
mouse	MCC	nonMCC	total cells		fraction MCCs
1	143	269	412		0.347087
2	155	282	437		0.354691
3	148	253	401		0.369077
MCCs in Ccna1-/- mice
mouse	MCC	nonMCC	total cells		fraction MCCs
1	63	335	398		0.158291
2	54	347	401		0.134663
3	66	346	412		0.160194
